# Supplementary material for: Neural Correlates of Voice Learning with Distinctive and Non-Distinctive Faces
Source: Brain Sci. 2023 Apr 7;13(4):637. doi: 10.3390/brainsci13040637 (PMC10136676; doi:10.3390/brainsci13040637)
Supplement: Supplementary file 1 [file brainsci-13-00637-s001.zip]

Archive with 1 entries (1 files):
- brainsci-2239428-supplementary.pdf
